# Supplementary material for: Multisensory Connections of Novel Linguistic Stimuli in Japanese as a Native Language and Referential Tastes
Source: Eur J Investig Health Psychol Educ. 2021 Sep 2;11(3):999–1010. doi: 10.3390/ejihpe11030074 (PMC8544189; doi:10.3390/ejihpe11030074)
Supplement: Supplementary file 1 [file ejihpe-11-00074-s001.zip]

Archive with 1 entries (1 files):
- ejihpe-1335148-supplementary.pdf
